# Supplementary material for: Assessing the reliability and cross-sectional and longitudinal validity of fifteen bioelectrical impedance analysis devices
Source: Br J Nutr. 2022 Nov 21;130(5):827–40. doi: 10.1017/S0007114522003749 (PMC10404482; doi:10.1017/S0007114522003749)
Supplement: Supplementary file 1 [file S0007114522003749sup.zip]

Archive with 4 entries (4 files):
- S0007114522003749sup001.xlsx
- S0007114522003749sup002.xlsx
- S0007114522003749sup003.xlsx
- S0007114522003749sup004.xlsx
