# Supplementary material for: Assessing the reliability and cross-sectional and longitudinal validity of fifteen bioelectrical impedance analysis devices
Source: Br J Nutr. 2022 Nov 21;130(5):827–40. doi: 10.1017/S0007114522003749 (PMC10404482; doi:10.1017/S0007114522003749)
Supplement: Supplementary file 1 [file S0007114522003749sup.zip › S0007114522003749sup001.xlsx]

## Sheet: master_table_reliability
Supplement 2. Detailed Test-Retest Relibiability Metrics for Each Device
Device Code	Device Name	Variable	Mean Value 1	SD 1	Minimum Value 1	Maximum Value 1	Mean Value 2	SD 2	Minimum Value 2	Maximum Value 2	Mean of Two Values	SD of Mean of Two Values	Minimum Mean of Two Values	Maximum Mean of Two Values	Mean Difference	SD of Mean Difference	Minimum Mean Difference	Maximum Mean Difference	Maximum Absolute Difference	ICC	ICC - Lower Limit	ICC - Upper Limit	TEM - Absolute	TEM - Relative	RMSCV	PE	LSC	SEM	RMSE
A	Omron HBF-306	Body Fat Percent	21.2342	8.0342	8.5	40.6	21.1849	8.10107	7.5	40.8	21.2096	8.06562	8.05	40.7	-0.0493151	0.366713	-1.2	1	1.2	0.998962	0.998351	0.999348	0.259874	1.22526	1.22526	0.259874	0.71985	0.259306	0.367517
B	RENPHO	Body Fat Percent	23.3096	7.48707	6.3	45	23.3068	7.49139	6.3	45.1	23.3082	7.48918	6.3	45.05	-0.00273973	0.0552082	-0.1	0.1	0.1	0.999973	0.999957	0.999983	0.0388182	0.166543	0.166543	0.0388182	0.107526	0.0390381	0.0548972
C	HAWANA	Body Fat Percent	27.6014	5.98877	8.4	41	27.6014	5.98847	8.4	41	27.6014	5.98861	8.4	41	-9.73348e-17	0.0235702	-0.1	0.1	0.1	0.999992	0.999988	0.999995	0.0165521	0.0599685	0.0599685	0.0165521	0.0458494	0.0166667	0.0234082
D	Wyze	Body Fat Percent	28.3438	6.59602	8.9	46.1	28.3397	6.59675	8.9	46.4	28.3418	6.59405	8.9	46.25	-0.00410959	0.351362	-0.6	2.5	2.5	0.998601	0.997772	0.999121	0.24676	0.870657	0.870657	0.24676	0.683525	0.24845	0.348971
E	INEVIFIT	Body Fat Percent	26.126	7.75503	5	43	26.1219	7.76841	5	43.1	26.124	7.76169	5	43.05	-0.00410959	0.0484147	-0.1	0.1	0.1	0.999981	0.999969	0.999988	0.0341231	0.13062	0.13062	0.0341231	0.0945209	0.0342344	0.0482573
F	Weight Watchers	Body Fat Percent	25.6507	6.25433	6.3	40.1	25.6507	6.25433	6.3	40.1	25.6507	6.25433	6.3	40.1	0	0	0	0	0	1	1	1	0	0	0	0	0	0	0
G	Tanita UM-081	Body Fat Percent	25.2945	8.77398	6.5	48	25.2918	8.73258	6.4	47.8	25.2932	8.75268	6.45	47.9	-0.00273973	0.210141	-0.4	0.5	0.5	0.999716	0.999547	0.999822	0.147583	0.583491	0.583491	0.147583	0.408806	0.148592	0.208714
H	Vitagoods Form Fit	Body Fat Percent	23.6753	7.3027	6.9	45.6	23.674	7.2968	6.9	45.5	23.6747	7.29972	6.9	45.55	-0.00136986	0.0456227	-0.1	0.1	0.1	0.999981	0.999969	0.999988	0.032053	0.13539	0.13539	0.032053	0.0887869	0.0322601	0.0453298
I	Omron HBF-516	Body Fat Percent	28.0356	9.56043	8.3	53.6	28.1055	9.4957	8.2	53.4	28.0705	9.52671	8.25	53.5	0.069863	0.327738	-0.8	1.2	1.2	0.99939	0.99902	0.999619	0.235395	0.838585	0.838585	0.235395	0.652045	0.231746	0.332899
J	Seca 804	Body Fat Percent	36.4082	9.42131	20.1	67.4	36.3479	9.37257	20.2	67.6	36.3781	9.39625	20.15	67.5	-0.060274	0.231984	-0.7	1	1	0.999679	0.999476	0.999801	0.168393	0.462897	0.462897	0.168393	0.466448	0.164037	0.238144
K	Withings Body Cardio	Body Fat Percent	24.3781	8.74789	5.1	47.5	24.4082	8.71732	5	47.4	24.3932	8.73069	5.05	47.45	0.030137	0.366547	-1.1	2.5	2.5	0.999125	0.998609	0.99945	0.258287	1.05885	1.05885	0.258287	0.715456	0.259188	0.365273
L	Tanita BC-554 Ironman	Body Fat Percent	25.4521	8.82084	6.3	48.2	25.4712	8.8327	6.4	48.2	25.4616	8.82625	6.35	48.2	0.0191781	0.192684	-0.5	0.4	0.5	0.999763	0.999623	0.999851	0.13599	0.534096	0.534096	0.13599	0.376691	0.136248	0.192318
M	Tanita BC-568 InnerScan	Body Fat Percent	23.3274	9.35216	6.7	48.2	23.389	9.35815	6.9	47.8	23.3582	9.34863	6.8	48	0.0616438	0.698735	-1.7	2	2	0.997227	0.995594	0.998257	0.492617	2.10897	2.10897	0.492617	1.36455	0.49408	0.696665
N	InBody H20N	Body Fat Percent	24.6219	9.75907	5	50.5	24.6507	9.78739	3.6	50.7	24.6363	9.76897	4.3	50.6	0.0287671	0.577706	-2.1	1	2.1	0.998273	0.997251	0.998915	0.406202	1.64879	1.64879	0.406202	1.12518	0.4085	0.574456
O	Seca mBCA 515/514	Body Fat Percent	24.5373	9.23607	5.6	47.52	24.4781	9.2199	5.63	47.53	24.5077	9.22576	5.615	47.525	-0.0591781	0.405177	-0.93	0.85	0.93	0.999029	0.998455	0.99939	0.287595	1.17349	1.17349	0.287595	0.796639	0.286504	0.406721
ICC: intraclass correlation coefficient; LSC: least significant change; PE: precision error; RMSCV: root mean square coefficient of variation; RMSE: root mean square error; SD: stanadard deviation; SEM: standard error of measurement; TEM: total error of measurement
