# Supplementary material for: Assessing the reliability and cross-sectional and longitudinal validity of fifteen bioelectrical impedance analysis devices
Source: Br J Nutr. 2022 Nov 21;130(5):827–40. doi: 10.1017/S0007114522003749 (PMC10404482; doi:10.1017/S0007114522003749)
Supplement: Supplementary file 1 [file S0007114522003749sup.zip › S0007114522003749sup002.xlsx]

## Sheet: Supplement 1
Supplement 1. BIA Devices Used
Device Code	Manufacturer	Model Name/Number	Month and Year Purchased	Approximate Price at Purchase (USD)	Points of Contact	Frequency/ies Used	Equations Used	Used with Mobile App?	Typical Use During Data Collection
A	Omron	HBF-306	N/A	N/A	2 (hand-to-hand)	50 kHz	Not specified; uses validation data obtained by under-water weighing method. Formula includes "five factors: electric resistance, height, weight, age and gender."	No	Single user account on device reset for each participant
B	RENPHO	ES-26BB-B	2021-03-01	23.99	2 (foot-to-foot)	"Less than 50kHz"	Not specified; "closely related to the following parameters: body impedance coeficient/height/weight/age/gender."	Yes	Individual user account created in app for each participant
C	HAWANA	FG263LB	2021-03-01	28.99	2 (foot-to-foot)	Not specified	Not specified	Yes	Single user account in app reset for each participant
D	Wyze	WHSCL1	2021-03-01	31.99	2 (foot-to-foot)	50 kHz	Not specified	Yes	Guest mode used in app
E	INEVIFIT	I-BF001W	2021-03-01	39.99	2 (foot-to-foot)	50 kHz	Not specified	Yes	Individual user account created in app for each participant
F	WW (Weight Watchers) by Conair	WW721XF	2021-03-01	42.91	2 (foot-to-foot)	Not specified	Not specified	No	Single user account on device reset for each participant
G	Tanita	UM-081	2021-03-01	43.99	2 (foot-to-foot)	50 kHz	Not specified	No	Guest mode used on device
H	Vitagoods	Form Fit VG42252-0000	2021-03-01	59.99	2 (foot-to-foot)	"less than 1mA"	Not specified	No	Single user account on device reset for each participant
I	Omron	HBF-516	2021-03-01	55.76	4 (hand-to-foot)	50 kHz	Not specified; "focuses on Bioelectrical Impedance Method as well as height, weight, age and gender."	No	Guest mode used on device
J	Seca	Sensa 804	2021-03-01	71.1	2 (foot-to-foot)	50 kHz	Not specified	No	Single user account on device reset for each participant
K	Withings	Body Cardio (WBS04b-Black-All-Inter)	2021-03-01	149.99	2 (foot-to-foot)	50 kHz	Not specified	Yes	Single user account in app reset for each participant
L	Tanita	BC-554 Ironman Glass InnerScan - Elite Series	2021-03-01	172.99	2 (foot-to-foot)	50 kHz	Not specified	No	Guest mode used on device
M	Tanita	BC-568 InnerScan	2021-03-01	267.99	4 (hand-to-foot)	50 kHz	Not specified	No	Guest mode used on device
N	InBody	H20N	2021-03-01	349	4 (hand-to-foot)	20 and 100 kHz	Body water via impedance index (Height^2/Impedance); FFM and FM estimates determined from assumption that FFM is 73.3% body water.	Yes	Single user account in app reset for each participant
O	Seca	mBCA 515/514	2016-09-01	12000	4 (hand-to-foot)	1, 1.5, 2, 3, 5, 7.5, 10, 15, 20, 30, 50, 75, 100, 150, 200, 300, 500, 750, and 1,000 kHz	Not specified	No	Individual user account created on device for each participant
