# Supplementary material for: Assessing the reliability and cross-sectional and longitudinal validity of fifteen bioelectrical impedance analysis devices
Source: Br J Nutr. 2022 Nov 21;130(5):827–40. doi: 10.1017/S0007114522003749 (PMC10404482; doi:10.1017/S0007114522003749)
Supplement: Supplementary file 1 [file S0007114522003749sup.zip › S0007114522003749sup003.xlsx]

## Sheet: master_table_validity_long
Supplement 4. Detailed Longitudinal Validity Metrics for Each Device
Device Code	Device Name	Variable	Criterion Device	Criterion Mean	Criterion SD	Criterion Minimum Value	Criterion Maximum Value	Alternate Device Mean	Alternate Device SD	Alternate Device Minimum Value	Alternate Device Maximum Value	Mean Difference	Mean Difference SD	Minimum Mean Difference	Maximum Mean Difference	Maximum Absolute Difference	SEE	TE	r - Estimate	r - Lower Limit	r - Upper Limit	R2	CCC - Estimate	CCC - Lower Limit	CCC - Upper Limit	OLS Regression Intercept - Estimate	OLS Regression Intercept - Lower Limit	OLS Regression Intercept - Upper Limit	OLS Regression Slope	OLS Regression Slope - Lower Limit	OLS Regression Slope - Upper Limit	BA Intercept - Estimate	BA Intercept - Lower Limit	BA Intercept - Upper Limit	BA Slope - Estimate	BA Slope - Lower Limit	BA Slope - Upper Limit	Deming Regression Intercept - Estimate	Deming Regression Intercept - Lower Limit	Deming Regression Intercept - Upper Limit	Deming Regression Slope - Estimate	Deming Regression Slope - Lower Limit	Deming Regression Slope - Upper Limit
A	Omron HBF-306	Change in Body Fat Percent	4C Model	0.156816	2.93189	-4.97209	7.46082	0.386486	2.00848	-4.1	6.1	0.229671	2.14216	-5.86082	5.26144	5.86082	2.17254	2.12546	0.682767	0.460659	0.824403	0.46617	0.633949	0.426873	0.777855	-0.228386	-0.967133	0.510361	0.996675	0.630686	1.36266	0.349575	-0.295728	0.994878	-0.441391	-0.727083	-0.155699	-0.506804	-1.4501	0.436494	1.71706	0.883857	2.55026
B	RENPHO	Change in Body Fat Percent	4C Model	0.156816	2.93189	-4.97209	7.46082	-0.108108	1.32987	-3.9	3.2	-0.264924	2.54298	-7.16082	5.36144	7.16082	2.57538	2.52233	0.499841	0.209801	0.709028	0.249841	0.37347	0.159197	0.55414	0.275948	-0.586494	1.13839	1.10198	0.446734	1.75722	-0.241607	-0.847004	0.363789	-0.957411	-1.28241	-0.632408	0.564231	-1.00827	2.13673	3.76859	1.04423	6.49295
C	HAWANA	Change in Body Fat Percent	4C Model	0.156816	2.93189	-4.97209	7.46082	0.124324	1.53703	-2.4	5.9	-0.0324913	2.59356	-7.16082	5.26144	7.16082	2.62531	2.55847	0.469545	0.17164	0.688773	0.220473	0.38614	0.145436	0.583687	0.0454629	-0.83367	0.924596	0.895663	0.317743	1.47358	0.0828779	-0.610044	0.7758	-0.820725	-1.18024	-0.461206	-0.247656	-1.74557	1.25026	3.25336	0.678348	5.82836
D	Wyze	Change in Body Fat Percent	4C Model	0.156816	2.93189	-4.97209	7.46082	0.435135	2.19282	-3.6	7.3	0.27832	2.14272	-5.96082	4.00005	5.96082	2.16515	2.13181	0.685413	0.464569	0.82599	0.469791	0.6536	0.442804	0.795929	-0.241954	-0.979047	0.495139	0.916427	0.582344	1.25051	0.379232	-0.298538	1.057	-0.340949	-0.630165	-0.0517338	-0.503804	-1.30485	0.297246	1.51819	0.790322	2.24607
E	INEVIFIT	Change in Body Fat Percent	4C Model	0.156816	2.93189	-4.97209	7.46082	0.194595	1.63179	-2.6	6.5	0.037779	2.22921	-6.46082	4.96144	6.46082	2.24091	2.19921	0.657299	0.423469	0.809016	0.432042	0.558547	0.358275	0.709676	-0.0729985	-0.826341	0.680344	1.18099	0.716339	1.64564	0.156596	-0.428177	0.741368	-0.676227	-0.958251	-0.394203	-0.294285	-1.22877	0.640197	2.31816	0.173614	4.4627
F	Weight Watchers	Change in Body Fat Percent	4C Model	0.156816	2.93189	-4.97209	7.46082	-0.0594595	1.36676	-2.8	3.8	-0.216275	2.50188	-7.36082	5.36144	7.36082	2.5314	2.47729	0.524638	0.241707	0.725352	0.275245	0.399982	0.186239	0.577575	0.223733	-0.621938	1.0694	1.12542	0.498755	1.75209	-0.171622	-0.774806	0.431563	-0.917324	-1.23654	-0.598104	0.364153	-1.15182	1.88013	3.48704	0.524126	6.44995
G	Tanita UM-081	Change in Body Fat Percent	4C Model	0.156816	2.93189	-4.97209	7.46082	0.816216	2.51479	-3.9	10.3	0.659401	1.8373	-4.26082	4.90005	4.90005	1.85002	1.92853	0.782881	0.614823	0.882929	0.612903	0.751251	0.579462	0.859124	-0.588169	-1.23817	0.0618357	0.912729	0.66382	1.16164	0.742929	0.128271	1.35759	-0.171687	-0.409611	0.0662369	-0.835666	-1.44639	-0.224946	1.21595	0.518157	1.91375
H	Vitagoods Form Fit	Change in Body Fat Percent	4C Model	0.156816	2.93189	-4.97209	7.46082	-0.110811	1.28664	-3.8	3	-0.267626	2.49822	-7.06082	5.36144	7.06082	2.51862	2.47872	0.531551	0.250713	0.729864	0.282547	0.388407	0.18438	0.560343	0.291036	-0.552744	1.13482	1.21126	0.54893	1.87359	-0.245238	-0.818051	0.327575	-0.973311	-1.28083	-0.665791	0.570084	-0.876303	2.01647	3.72949	1.30495	6.15403
I	Omron HBF-516	Change in Body Fat Percent	4C Model	0.156816	2.93189	-4.97209	7.46082	0.959459	2.63138	-3.8	9.7	0.802644	1.72012	-3.26082	3.91032	3.91032	1.7268	1.87698	0.814094	0.665666	0.900562	0.66275	0.776241	0.618043	0.874018	-0.713479	-1.32791	-0.0990505	0.907068	0.685031	1.12911	0.869102	0.283845	1.45436	-0.119072	-0.338066	0.0999224	-0.938797	-1.51221	-0.365388	1.14191	0.735596	1.54822
J	Seca 804	Change in Body Fat Percent	4C Model	0.156816	2.93189	-4.97209	7.46082	1.43514	3.58354	-4.2	10	1.27832	2.66432	-3.44797	7.8905	7.8905	2.17357	2.92247	0.682392	0.460107	0.824179	0.465659	0.620281	0.401673	0.772009	-0.644424	-1.42736	0.138511	0.558303	0.353078	0.763527	1.0894	0.189083	1.98971	0.237347	-0.0573058	0.532001	-0.914973	-1.64194	-0.188003	0.746821	0.455381	1.03826
K	Withings Body Cardio	Change in Body Fat Percent	4C Model	0.156816	2.93189	-4.97209	7.46082	0.778378	2.62912	-3.6	10	0.621563	1.85917	-4.26082	4.50005	4.50005	1.85428	1.93634	0.78174	0.612991	0.882279	0.611118	0.757719	0.585804	0.864382	-0.521748	-1.16788	0.124387	0.871765	0.633132	1.1104	0.678696	0.0488086	1.30858	-0.122184	-0.361589	0.117221	-0.737856	-1.3372	-0.138513	1.14941	0.619836	1.67897
L	Tanita BC-554 Ironman	Change in Body Fat Percent	4C Model	0.156816	2.93189	-4.97209	7.46082	0.789189	2.43548	-3.5	9.3	0.632374	1.89032	-4.56082	4.90005	4.90005	1.90778	1.96892	0.767042	0.589547	0.873872	0.588354	0.733285	0.554142	0.847512	-0.571911	-1.2421	0.0982817	0.923386	0.658346	1.18843	0.731291	0.105909	1.35667	-0.209126	-0.455906	0.0376538	-0.847342	-1.49628	-0.198405	1.27239	0.661918	1.88287
M	Tanita BC-568 InnerScan	Change in Body Fat Percent	4C Model	0.156816	2.93189	-4.97209	7.46082	0.851351	2.62399	-4	7.6	0.694536	1.8185	-2.62436	4.31032	4.31032	1.81832	1.92353	0.791236	0.628297	0.887677	0.626055	0.761989	0.593786	0.866382	-0.595847	-1.23469	0.0429976	0.88408	0.649617	1.11854	0.756896	0.139961	1.37383	-0.123711	-0.357204	0.109783	-0.822509	-1.46209	-0.182928	1.15032	0.851758	1.44888
N	InBody H20N	Change in Body Fat Percent	4C Model	0.156816	2.93189	-4.97209	7.46082	-0.205405	2.31924	-5.2	4.8	-0.362221	2.05502	-4.26082	4.96144	4.96144	2.07254	2.05917	0.717065	0.512008	0.844801	0.514183	0.691137	0.491905	0.821589	0.343013	-0.351473	1.0375	0.906487	0.604127	1.20885	-0.368809	-1.02753	0.289909	-0.271184	-0.545367	0.00299807	0.440874	-0.318096	1.19984	1.38292	0.910643	1.85519
O	Seca mBCA 515-514	Change in Body Fat Percent	4C Model	0.156816	2.93189	-4.97209	7.46082	0.460811	2.50974	-4.33	6.81	0.303995	2.08827	-6.02429	4.15032	6.02429	2.07644	2.08217	0.715786	0.510066	0.844047	0.51235	0.702741	0.501254	0.831942	-0.228508	-0.933419	0.476403	0.836186	0.55625	1.11612	0.359791	-0.335324	1.05491	-0.180678	-0.458043	0.0966873	-0.415317	-1.17544	0.34481	1.24158	0.855339	1.62782
BA: Bland-Altman; CCC: Lin's concordance correlation coefficient; OLS: ordinary least squares; r: Pearson's correlation coefficent; R2: coefficient of determination; SD: standard deviation; SEE: standard error of the estimate; TE: total error
