# Supplementary material for: Assessing the reliability and cross-sectional and longitudinal validity of fifteen bioelectrical impedance analysis devices
Source: Br J Nutr. 2022 Nov 21;130(5):827–40. doi: 10.1017/S0007114522003749 (PMC10404482; doi:10.1017/S0007114522003749)
Supplement: Supplementary file 1 [file S0007114522003749sup.zip › S0007114522003749sup004.xlsx]

## Sheet: master_table_validity_CS
Supplement 3. Detailed Cross-Sectional Validity Metrics for Each Device
Device Code	Device Name	Variable	Criterion Device	Criterion Mean	Criterion SD	Criterion Minimum Value	Criterion Maximum Value	Alternate Device Mean	Alternate Device SD	Alternate Device Minimum Value	Alternate Device Maximum Value	Mean Difference	Mean Difference SD	Minimum Mean Difference	Maximum Mean Difference	Maximum Absolute Difference	SEE	TE	r - Estimate	r - Lower Limit	r - Upper Limit	R2	CCC - Estimate	CCC - Lower Limit	CCC - Upper Limit	OLS Regression Intercept - Estimate	OLS Regression Intercept - Lower Limit	OLS Regression Intercept - Upper Limit	OLS Regression Slope	OLS Regression Slope - Lower Limit	OLS Regression Slope - Upper Limit	BA Intercept - Estimate	BA Intercept - Lower Limit	BA Intercept - Upper Limit	BA Slope - Estimate	BA Slope - Lower Limit	BA Slope - Upper Limit	Deming Regression Intercept - Estimate	Deming Regression Intercept - Lower Limit	Deming Regression Intercept - Upper Limit	Deming Regression Slope - Estimate	Deming Regression Slope - Lower Limit	Deming Regression Slope - Upper Limit
A	Omron HBF-306	Body Fat Percent	4C Model	24.7283	9.06678	6.39678	46.8912	21.2342	8.0342	8.5	40.6	-3.494	4.09071	-12.095	5.83337	12.095	4.11901	5.35842	0.892458	0.833537	0.931305	0.796481	0.817061	0.736123	0.874962	3.34198	0.609151	6.07482	1.00716	0.886684	1.12763	-0.561629	-3.30621	2.18295	-0.127599	-0.239985	-0.0152122	0.414884	-2.5963	3.42607	1.14501	1.01874	1.27128
B	RENPHO	Body Fat Percent	4C Model	24.7283	9.06678	6.39678	46.8912	23.3096	7.48707	6.3	45	-1.41866	7.09431	-15.2881	15.2774	15.2881	6.95659	7.18696	0.647678	0.490734	0.763914	0.419486	0.626738	0.472413	0.743777	6.44578	1.10372	11.7878	0.784333	0.565994	1.00267	4.13496	-1.3091	9.57901	-0.231218	-0.447655	-0.0147824	-6.52264	-16.5459	3.50067	1.34069	0.91196	1.76942
C	HAWANA	Body Fat Percent	4C Model	24.7283	9.06678	6.39678	46.8912	27.6014	5.98877	8.4	41	2.87312	7.25073	-11.1129	17.2123	17.2123	7.28279	7.75291	0.603133	0.433173	0.731672	0.363769	0.518018	0.361727	0.645988	-0.475123	-8.54362	7.59337	0.91312	0.627357	1.19888	16.0833	10.05	22.1167	-0.504885	-0.728211	-0.28156	-28.6108	-46.9628	-10.2588	1.93248	1.30767	2.55729
D	Wyze	Body Fat Percent	4C Model	24.7283	9.06678	6.39678	46.8912	28.3438	6.59602	8.9	46.1	3.61559	5.95253	-10.6129	16.6123	16.6123	5.98912	6.92963	0.754802	0.635007	0.839147	0.569726	0.649656	0.522994	0.748244	-4.67956	-10.8866	1.5275	1.03754	0.824171	1.25091	13.1243	8.39305	17.8555	-0.358332	-0.530244	-0.18642	-18.2593	-28.3079	-8.21066	1.51665	1.18922	1.84407
E	INEVIFIT	Body Fat Percent	4C Model	24.7283	9.06678	6.39678	46.8912	26.126	7.75503	5	43	1.39778	6.75026	-14.5129	14.1775	14.5129	6.62418	6.84804	0.688214	0.544334	0.792759	0.473638	0.670563	0.527687	0.776541	3.70664	-1.76055	9.17382	0.804623	0.603901	1.00535	6.09044	0.727024	11.4539	-0.184553	-0.386479	0.0173726	-8.02521	-17.0315	0.981107	1.25367	0.944499	1.56284
F	Weight Watchers	Body Fat Percent	4C Model	24.7283	9.06678	6.39678	46.8912	25.6507	6.25433	6.3	40.1	0.922435	7.48656	-13.2129	16.5123	16.5123	7.46656	7.4921	0.575547	0.398208	0.711413	0.331254	0.534224	0.368108	0.667291	3.32639	-4.07748	10.7303	0.834358	0.553824	1.11489	12.5561	6.41959	18.6926	-0.461847	-0.697081	-0.226612	-22.9403	-40.7954	-5.08519	1.85837	1.19985	2.51689
G	Tanita UM-081	Body Fat Percent	4C Model	24.7283	9.06678	6.39678	46.8912	25.2945	8.77398	6.5	48	0.56627	5.78167	-16.5865	13.4661	16.5865	5.59275	5.76979	0.790438	0.684928	0.863479	0.624793	0.788402	0.683315	0.861488	4.06728	0.0599594	8.07459	0.816816	0.667029	0.966604	1.48329	-2.78654	5.75313	-0.0366643	-0.198532	0.125203	-1.63879	-7.03496	3.75738	1.0424	0.853156	1.23165
H	Vitagoods Form Fit	Body Fat Percent	4C Model	24.7283	9.06678	6.39678	46.8912	23.6753	7.3027	6.9	45.6	-1.05291	6.81343	-14.5881	14.3774	14.5881	6.75375	6.84803	0.672938	0.523996	0.781944	0.452845	0.652079	0.505907	0.761846	4.94758	-0.433646	10.3288	0.835497	0.618172	1.05282	5.16905	-0.0561193	10.3942	-0.257087	-0.463449	-0.0507241	-7.83134	-17.6048	1.94207	1.37525	0.964711	1.7858
I	Omron HBF-516	Body Fat Percent	4C Model	24.7283	9.06678	6.39678	46.8912	28.0356	9.56043	8.3	53.6	3.30737	4.51278	-11.2129	12.0959	12.0959	4.26946	5.57	0.883935	0.820787	0.92574	0.781342	0.829691	0.749495	0.885889	1.22617	-1.88004	4.33238	0.838294	0.733353	0.943234	1.82297	-1.44822	5.09415	0.0562658	-0.0611177	0.173649	-1.67589	-5.36396	2.01217	0.941807	0.828481	1.05513
J	Seca 804	Body Fat Percent	4C Model	24.7283	9.06678	6.39678	46.8912	36.4082	9.42131	20.1	67.4	11.68	4.74766	1.65625	25.4774	25.4774	4.52105	12.5958	0.868799	0.798298	0.915812	0.754812	0.479906	0.375442	0.572331	-5.71288	-9.95187	-1.47389	0.836106	0.723341	0.948871	10.4253	6.43536	14.4153	0.0410435	-0.084308	0.166395	-10.1072	-15.345	-4.86935	0.956801	0.80934	1.10426
K	Withings Body Cardio	Body Fat Percent	4C Model	24.7283	9.06678	6.39678	46.8912	24.3781	8.74789	5.1	47.5	-0.350168	5.79089	-18.0865	12.0661	18.0865	5.60683	5.76174	0.789241	0.683235	0.862667	0.622902	0.788118	0.682821	0.861339	4.7867	0.888869	8.68453	0.818012	0.667399	0.968624	0.632353	-3.57958	4.84429	-0.0400161	-0.20239	0.122358	-0.781127	-6.19139	4.62913	1.04641	0.852399	1.24041
L	Tanita BC-554 Ironman	Body Fat Percent	4C Model	24.7283	9.06678	6.39678	46.8912	25.4521	8.82084	6.3	48.2	0.723804	5.79335	-16.4865	13.7661	16.4865	5.59145	5.79888	0.790549	0.685084	0.863554	0.624968	0.787635	0.682312	0.860928	4.04615	0.0366086	8.05569	0.812591	0.663633	0.961548	1.49443	-2.78777	5.77662	-0.0307141	-0.192548	0.13112	-1.62475	-6.9533	3.7038	1.0354	0.850819	1.21998
M	Tanita BC-568 InnerScan	Body Fat Percent	4C Model	24.7283	9.06678	6.39678	46.8912	23.3274	9.35216	6.7	48.2	-1.40085	4.17992	-12.8129	9.06614	12.8129	4.02746	4.38118	0.897456	0.841043	0.93456	0.805427	0.886628	0.826321	0.926833	4.43178	1.89089	6.97267	0.87007	0.768873	0.971267	-2.18564	-5.0044	0.633115	0.0326616	-0.0773336	0.142657	2.19241	-0.405188	4.79	0.966068	0.863334	1.0688
N	InBody H20N	Body Fat Percent	4C Model	24.7283	9.06678	6.39678	46.8912	24.6219	9.75907	5	50.5	-0.106333	3.36721	-10.739	5.5173	10.739	3.14908	3.34576	0.938639	0.903733	0.961147	0.881043	0.936043	0.901023	0.958941	3.25662	1.25018	5.26305	0.872054	0.796227	0.94788	-1.97847	-4.19284	0.235896	0.0758717	-0.00821057	0.159954	1.96242	-0.391986	4.31683	0.924616	0.837659	1.01157
O	Seca mBCA 515/514	Body Fat Percent	4C Model	24.7283	9.06678	6.39678	46.8912	24.5373	9.23607	5.6	47.52	-0.19099	3.27201	-12.189	5.78234	12.189	3.20788	3.25513	0.936248	0.900051	0.959614	0.87656	0.935881	0.899871	0.959218	2.17636	0.0383614	4.31436	0.919087	0.837471	1.0007	-0.661654	-2.91195	1.58864	0.0191072	-0.0667631	0.104978	0.670898	-1.59872	2.94051	0.980442	0.901933	1.05895
BA: Bland-Altman; CCC: Lin's concordance correlation coefficient; OLS: ordinary least squares; r: Pearson's correlation coefficent; R2: coefficient of determination; SD: standard deviation; SEE: standard error of the estimate; TE: total error
